# Supplementary material for: Sex differences in task engagement and lapse rate during reward learning
Source: Oxf Open Neurosci. 2026 Jun 13;5:kvag004. doi: 10.1093/oons/kvag004 (PMC13280948; doi:10.1093/oons/kvag004)
Supplement: Supplementary_Materials_kvag004 [file supplementary_materials_kvag004.zip]

Archive with 2 entries (2 files):
- OON R2 supplemental info_June 1 2026.docx
- Review history for OXFNSC-2025-003.R2.odt
